# Supplementary material for: Effects of Nicotine on the Thermodynamics and Phase Coexistence of Pulmonary Surfactant Model Membranes
Source: Membranes (Basel). 2024 Dec 11;14(12):267. doi: 10.3390/membranes14120267 (PMC11678188; doi:10.3390/membranes14120267)
Supplement: Supplementary file 1 [file membranes-14-00267-s001.zip]

Archive with 1 entries (1 files):
- membranes-3329254-supplementary.pdf
